# Supplementary material for: Surgical cognitive simulation improves real-world surgical performance: randomized study
Source: BJS Open. 2021 May 22;5(3):zrab003. doi: 10.1093/bjsopen/zrab003 (PMC8140200; doi:10.1093/bjsopen/zrab003)
Supplement: zrab003_Supplementary_Data [file zrab003_supplementary_data.zip]

Archive with 2 entries (2 files):
- CONSORT 2010 Checklist.doc
- Supporting information.docx
